# Supplementary material for: Survival of Salmonella and Listeria monocytogenes on Food Contact Surfaces in Produce Packinghouses
Source: Foods. 2025 Sep 18;14(18):3247. doi: 10.3390/foods14183247 (PMC12469379; doi:10.3390/foods14183247)
Supplement: Supplementary file 1 [file foods-14-03247-s001.zip]

Archive with 1 entries (1 files):
- foods-3842627-supplementary.pdf
